# Supplementary material for: Genetic diversity and signatures of selection in various goat breeds revealed by genome-wide SNP markers
Source: BMC Genomics. 2017 Mar 14;18:229. doi: 10.1186/s12864-017-3610-0 (PMC5348779; doi:10.1186/s12864-017-3610-0)
Supplement: Additional file 6: — Genomic regions under differential selection for various goat breeds selected for different breeding objectives. (XLSX 39 kb) [file 12864_2017_3610_MOESM6_ESM.xlsx]

## Sheet: Sheet1
Table S1. Genomic regions under differential selection for various goat breeds selected for different breeding objectives.
Scenario	Breed/group	threshold	Chr	Start_position (Mb)	Finish_position (Mb)	Total number of genes in the whole region	All genes present in the whole region	10 Peak SNPs	Position	FST or nLogP	Genes present in the regions of the peak SNPs	Method used for identification
FST1	Alpine	3 SD	10	42.01	85.35	401	CSNK1G1, PPIB, SNX22, SNX1, FAM96A, DAPK2, HERC1, FBXL22, USP3, CA12, APH1B, TRNAS-GGA, RAB8B, RPS27L, LACTB, TRNAS-GGA, TPM1, LOC102173195, TLN2, TRNAC-GCA, LOC102170702, LOC102170979, C2CD4A, VPS13C, LOC100861305, NARG2, ANXA2, LOC102176693, FOXB1, BNIP2, GTF2A2, LOC102177242, GCNT3, FAM81A, MYO1E, CCNB2, RNF111, SLTM, FAM63B, LOC102172631, ADAM10, LIPC, AQP9, ALDH1A2, POLR2M, MYZAP, TRNAW-CCA,…	snp25170-scaffold259-4130319	55454674	0.204184	CYP19A1, LOC102172726, TNFAIP8L3, AP4E1	Smoothed FST
								snp25171-scaffold259-4169080	55415913	0.204184		Smoothed FST
								snp25169-scaffold259-4055221	55529772	0.204184		Smoothed FST
								snp25172-scaffold259-4227863	55357130	0.204182		Smoothed FST
								snp25168-scaffold259-4023114	55561879	0.204182		Smoothed FST
								snp25167-scaffold259-3972811	55612182	0.204178		Smoothed FST
								snp25173-scaffold259-4289706	55295287	0.204177		Smoothed FST
								snp25166-scaffold259-3896616	55688377	0.204173		Smoothed FST
								snp25174-scaffold259-4326329	55258664	0.20417		Smoothed FST
								snp25165-scaffold259-3867048	55717945	0.204165		Smoothed FST
FST1	Boer - Australia	3 SD	13	20.91	40.09	137	NEBL, C13H10orf113, LOC102175868, SKIDA1, MLLT10, LOC102190242, DNAJC1, LOC102176435, TRNAN-GUU, COMMD3, BMI1, LOC102191628, SPAG6, PIP4K2A, TRNAS-GGA, LOC102168919, ARMC3, MSRB2, PTF1A, LOC102170157, LOC102177254, OTUD1, KIAA1217, TRNAC-GCA, ARHGAP21, TRNAW-CCA, LOC102171166, PRTFDC1, ENKUR, THNSL1, GPR158, LOC102177813, LOC102178086, MYO3A, GAD2, LOC102178919, OPTN, MCM10, UCMA, PHYH, SEPHS1, L…	snp49043-scaffold7-3464730	28927264	0.469236	ITGA8, FAM188A	Smoothed FST
								snp49044-scaffold7-3506141	28885853	0.469222		Smoothed FST
								snp49042-scaffold7-3428591	28963403	0.469213		Smoothed FST
								snp49045-scaffold7-3564695	28827299	0.469198		Smoothed FST
								snp49046-scaffold7-3597633	28794361	0.469179		Smoothed FST
								snp49041-scaffold7-3382494	29009500	0.469165		Smoothed FST
								snp49047-scaffold7-3629469	28762525	0.469149		Smoothed FST
								snp49049-scaffold7-3729649	28662345	0.469136		Smoothed FST
								snp49050-scaffold7-3766025	28625969	0.469124		Smoothed FST
								snp49040-scaffold7-3337534	29054460	0.46911		Smoothed FST
FST1	Boer - Canada	3 SD	3	27.61	40.47	133	PSRC1, CELSR2, SARS, KIAA1324, C3H1orf194, LOC102172022, TAF13, WDR47, LOC102176753, LOC102172228, CLCC1, GPSM2, AKNAD1, STXBP3, FNDC7, PRPF38B, HENMT1, FAM102B, LOC102175637, LOC102187823, TRNAE-UUC, LOC102191575, LOC102189365, VAV3, NTNG1, LOC102189925, PRMT6, LOC102168226, LOC102190753, LOC102191008, LOC102168508, LOC102191294, LOC102168789, LOC102169066, LOC102175352, AMY2B, AMY2A, RNPC3, COL…	snp46905-scaffold654-1593334	34427081	0.468583	LOC102168226	Smoothed FST
								snp46904-scaffold654-1559059	34392806	0.468562		Smoothed FST
								snp46906-scaffold654-1624834	34458581	0.468559		Smoothed FST
								snp46907-scaffold654-1669299	34503046	0.468488		Smoothed FST
								snp46902-scaffold654-1454804	34288551	0.468478		Smoothed FST
								snp46908-scaffold654-1699171	34532918	0.468363		Smoothed FST
								snp46901-scaffold654-1419941	34253688	0.468335		Smoothed FST
								snp46909-scaffold654-1735895	34569642	0.46819		Smoothed FST
								snp46900-scaffold654-1368681	34202428	0.468153		Smoothed FST
								snp46910-scaffold654-1771372	34605119	0.467977		Smoothed FST
FST1	Boer - Canada	3 SD	20	38.35	59.74	63	PRLR, AGXT2, DNAJC21, BRIX1, RAD1, TTC23L, RAI14, LOC102179136, C1QTNF3, AMACR, SLC45A2, ADAMTS12, TARS, NPR3, SUB1, TRNAW-CCA, ZFR, MTMR12, LOC102180969, GOLPH3, PDZD2, LOC102186244, C20H5orf22, DROSHA, CDH6, LOC102186523, LOC102183009, LOC102183268, CDH9, LOC102187166, TRNAF-GAA, CDH10, LOC102187715, LOC102187988, CDH12, LOC102188712, TRNAC-GCA, LOC102188978, LOC102189711, LOC102189245, TRNAC-A…	snp34011-scaffold40-2937263	50591829	0.485309	CDH12	Smoothed FST
								snp34012-scaffold40-3000228	50528864	0.4853		Smoothed FST
								snp34010-scaffold40-2898311	50630781	0.485298		Smoothed FST
								snp34008-scaffold40-2799924	50729168	0.485297		Smoothed FST
								snp34013-scaffold40-3067150	50461942	0.485272		Smoothed FST
								snp34007-scaffold40-2759374	50769718	0.485261		Smoothed FST
								snp34014-scaffold40-3107429	50421663	0.485259		Smoothed FST
								snp34015-scaffold40-3154404	50374688	0.485233		Smoothed FST
								snp34006-scaffold40-2730476	50798616	0.485207		Smoothed FST
								snp34016-scaffold40-3190577	50338515	0.485171		Smoothed FST
FST1	Boer - Canada	3 SD	24	5.63	8.25	7	LOC102180814, TRNAC-GCA, SOCS6, RTTN, CD226, DOK6, CCDC102B	snp836-scaffold1022-339033	6719050	0.340637	No genes in the peak regions	Smoothed FST
								snp835-scaffold1022-302527	6755556	0.340637		Smoothed FST
								snp837-scaffold1022-385088	6672995	0.340627		Smoothed FST
								snp834-scaffold1022-261355	6796728	0.34061		Smoothed FST
								snp838-scaffold1022-416553	6641530	0.34061		Smoothed FST
								snp831-scaffold1022-159378	6898705	0.340573		Smoothed FST
								snp839-scaffold1022-459190	6598893	0.340569		Smoothed FST
								snp830-scaffold1022-125159	6932924	0.340523		Smoothed FST
								snp840-scaffold1022-491296	6566787	0.340505		Smoothed FST
								snp829-scaffold1022-79016	6979067	0.340463		Smoothed FST
FST1	LaMancha	3 SD	7	39.15	62.48	353	LOC102181384, PPAP2C, MIER2, THEG, SHC2, ODF3L2, MADCAM1, TPGS1, CDC34, GZMM, BSG, HCN2, POLRMT, FGF22, RNF126, FSTL3, PRSS57, PALM, MISP, PTBP1, LOC102172994, LOC102185651, ELANE, MED16, CFD, R3HDM4, ARID3A, WDR18, GRIN3B, TMEM259, CNN2, ABCA7, HMHA1, POLR2E, GPX4, SBNO2, STK11, LOC102175479, LOC102175762, ATP5D, LOC102176039, MIDN, CIRBP, LOC102190780, LOC102191038, TRNAF-GAA, TRNAN-GUU, NDUFS7…	snp23253-scaffold2322-180232	51949344	0.413073	KCTD16	Smoothed FST
								snp23252-scaffold2322-142314	51911426	0.413067		Smoothed FST
								snp22703-scaffold226-22195	51990288	0.413056		Smoothed FST
								snp23251-scaffold2322-63892	51833004	0.413043		Smoothed FST
								snp57934-scaffold938-1075980	51755301	0.413015		Smoothed FST
								snp22704-scaffold226-62351	52030444	0.413012		Smoothed FST
								snp57933-scaffold938-1027914	51707235	0.412966		Smoothed FST
								snp22705-scaffold226-104557	52072650	0.412935		Smoothed FST
								snp57932-scaffold938-998984	51678305	0.412906		Smoothed FST
								snp22706-scaffold226-150503	52118596	0.412846		Smoothed FST
FST1	Nubian	3 SD	6	28.59	40.01	53	HPGDS, SMARCAD1, LOC102188664, LOC102191506, LOC102188931, TRNAS-GGA, GRID2, TRNAE-UUC, LOC102187307, LOC102187578, TRNAC-GCA, CCSER1, TRNAW-CCA, TRNAW-CCA, MMRN1, SNCA, GPRIN3, TIGD2, FAM13A, HERC3, NAP1L5, PYURF, PIGY, HERC5, HERC6, LOC102173374, PPM1K, ABCG2, PKD2, SPP1, MEPE, IBSP, LOC102176111, TRNAA-CGC, LAP3, MED28, FAM184B, LOC102177422, DCAF16, NCAPG, LOC102190595, LCORL, TRNAC-GCA, LOC1…	snp16822-scaffold1760-904920	34261735	0.388865	FAM13A, HERC3, NAP1L5	Smoothed FST
								snp16823-scaffold1760-940348	34297163	0.388861		Smoothed FST
								snp16820-scaffold1760-823922	34180737	0.388843		Smoothed FST
								snp16824-scaffold1760-971301	34328116	0.388827		Smoothed FST
								snp16819-scaffold1760-792895	34149710	0.388818		Smoothed FST
								snp16818-scaffold1760-755550	34112365	0.388792		Smoothed FST
								snp26732-scaffold281-14273	34349154	0.388763		Smoothed FST
								snp16817-scaffold1760-687054	34043869	0.388748		Smoothed FST
								snp16815-scaffold1760-560278	33917093	0.388692		Smoothed FST
								snp26733-scaffold281-42881	34377762	0.388689		Smoothed FST
FST1	Nubian	3 SD	11	21.51	27.68	37	LOC102181308, TMEM178A, THUMPD2, TRNAW-CCA, LOC102186489, SLC8A1, LOC102186970, LOC102177722, PKDCC, EML4, LOC102187496, KCNG3, MTA3, LOC102176890, OXER1, HAAO, TRNAI-UAU, THADA, LOC102188055, LOC102179105, PLEKHH2, DYNC2LI1, ABCG5, ABCG8, LRPPRC, LOC102177169, TRNAC-GCA, PPM1B, LOC102189687, SLC3A1, PREPL, CAMKMT, LOC102179678, SIX2, SRBD1, LOC102168268, PRKCE	snp9748-scaffold135-1883590	24654390	0.345521	KCNG3, MTA3, LOC102176890, OXER1, HAAO, TRNAI-UAU	Smoothed FST
								snp9747-scaffold135-1854428	24625228	0.345521		Smoothed FST
								snp9746-scaffold135-1817626	24588426	0.345503		Smoothed FST
								snp9750-scaffold135-1961656	24732456	0.345501		Smoothed FST
								snp9751-scaffold135-1995047	24765847	0.345484		Smoothed FST
								snp9752-scaffold135-2062055	24832855	0.345455		Smoothed FST
								snp9753-scaffold135-2114958	24885758	0.34541		Smoothed FST
								snp9754-scaffold135-2181515	24952315	0.345344		Smoothed FST
								snp9755-scaffold135-2245622	25016422	0.345279		Smoothed FST
								snp9756-scaffold135-2282666	25053466	0.345217		Smoothed FST
FST1	Nubian	3 SD	22	35.5	45.09	47	MAGI1, LOC102178951, LOC102179243, ADAMTS9, TRNAC-GCA, PRICKLE2, PSMD6, LOC102191472, ATXN7, THOC7, LOC102168672, SYNPR, TRNAC-GCA, CADPS, FEZF2, C22H3orf14, PTPRG, LOC102181343, FHIT, C22H3orf67, FAM3D, FAM107A, ACOX2, KCTD6, PDHB, PXK, RPP14, ABHD6, DNASE1L3, TRNAK-UUU, FLNB, SLMAP, DENND6A, ARF4, PDE12, DNAH12, LOC102186254, LOC102168949, ASB14, APPL1, HESX1, IL17RD, LOC102170643, ARHGEF3, FAM…	snp15314-scaffold163-1176183	39865585	0.36167	FHIT	Smoothed FST
								snp15313-scaffold163-1140420	39901348	0.361665		Smoothed FST
								snp15315-scaffold163-1211901	39829867	0.361663		Smoothed FST
								snp15317-scaffold163-1301790	39739978	0.361649		Smoothed FST
								snp15311-scaffold163-1053934	39987834	0.361638		Smoothed FST
								snp15318-scaffold163-1333729	39708039	0.361622		Smoothed FST
								snp15310-scaffold163-1010990	40030778	0.361589		Smoothed FST
								snp15319-scaffold163-1428360	39613408	0.361588		Smoothed FST
								snp15321-scaffold163-1519229	39522539	0.361543		Smoothed FST
								snp15307-scaffold163-888254	40153514	0.361518		Smoothed FST
FST1	Rangeland	3 SD	6	70.55	74.17	7	POLR2B, IGFBP7, TRNAC-GCA, LOC102184415, TRNAC-GCA, LOC102184704, LOC102184984	snp11723-scaffold1432-75297	71978511	0.09328	TRNAC-GCA,LOC102184415, TRNAC-GCA	Smoothed FST
								snp11722-scaffold1432-32431	72021377	0.0932799		Smoothed FST
								snp11725-scaffold1432-168501	71885307	0.0932799		Smoothed FST
								snp11727-scaffold1432-256557	71797251	0.0932798		Smoothed FST
								snp2158-scaffold1066-91556	72145463	0.0932797		Smoothed FST
								snp11729-scaffold1432-354841	71698967	0.0932795		Smoothed FST
								snp2159-scaffold1066-131035	72184942	0.0932791		Smoothed FST
								snp11730-scaffold1432-411904	71641904	0.093279		Smoothed FST
								snp2160-scaffold1066-171476	72225383	0.0932786		Smoothed FST
								snp11731-scaffold1432-458565	71595243	0.0932782		Smoothed FST
FST1	Saanen	3 SD	6	63.5	76.74	86	LOC102184512, LOC102184235, GABRA4, GABRB1, TRNAA-AGC, COMMD8, ATP10D, TRNAC-GCA, CORIN, NFXL1, CNGA1, NIPAL1, TXK, TEC, SLAIN2, LOC102189291, LOC102189845, SLC10A4, ZAR1, LOC102190675, FRYL, OCIAD1, OCIAD2, CWH43, DCUN1D4, LRRC66, SGCB, SPATA18, LOC102169845, LOC102179181, USP46, LOC102170130, RASL11B, SCFD2, TRNAC-GCA, FIP1L1, LNX1, CHIC2, LOC102179749, PDGFRA, LOC102174283, KIT, LOC102174549, …	snp58130-scaffold94-7008249	69906314	0.207082	CEP135, KIAA1211, AASDH, PPAT, LOC102176867, PAICS, SRP72, LOC102177146, ARL9, THEGL, LOC102178156, LOC102178436, HOPX	Smoothed FST
								snp58131-scaffold94-7039223	69937288	0.207081		Smoothed FST
								snp58132-scaffold94-7118956	70017021	0.207081		Smoothed FST
								snp58129-scaffold94-6962703	69860768	0.20708		Smoothed FST
								snp58133-scaffold94-7169875	70067940	0.20708		Smoothed FST
								snp58127-scaffold94-6864952	69763017	0.207079		Smoothed FST
								snp58134-scaffold94-7205823	70103888	0.207078		Smoothed FST
								snp58126-scaffold94-6825195	69723260	0.207078		Smoothed FST
								snp58135-scaffold94-7271097	70169162	0.207076		Smoothed FST
								snp58122-scaffold94-6670152	69568217	0.207075		Smoothed FST
FST2	Meat	3 SD	3	25.8	39.51	149	LOC102180095, NGF, TSPAN2, TSHB, SYCP1, SIKE1, CSDE1, NRAS, AMPD1, DENND2C, BCAS2, LOC102189535, LOC102190282, TRIM33, LOC102190570, SYT6, LOC102180909, OLFML3, HIPK1, DCLRE1B, AP4B1, BCL2L15, LOC102169442, PTPN22, RSBN1, PHTF1, MAGI3, LRIG2, SLC16A1, LOC102181459, LOC102181743, FAM19A3, PPM1J, RHOC, MOV10, CAPZA1, ST7L, WNT2B, CTTNBP2NL, LOC102176485, KCND3, TRNAC-GCA, DDX20, FAM212B, RAP1A, ADO…	snp25334-scaffold261-808539	31967093	0.263733	LOC100861222, LOC102185621, AMPD2, GNAT2, GNAI3, GPR61, AMIGO1, LOC102191753, ATXN7L2, SYPL2, LOC102169721, PSMA5, SORT1, MYBPHL, PSRC1, CELSR2	Smoothed FST
								snp25335-scaffold261-838127	31937505	0.263729		Smoothed FST
								snp25333-scaffold261-766882	32008750	0.263726		Smoothed FST
								snp25336-scaffold261-880658	31894974	0.26372		Smoothed FST
								snp25337-scaffold261-952544	31823088	0.263712		Smoothed FST
								snp25332-scaffold261-735786	32039846	0.263709		Smoothed FST
								snp25338-scaffold261-992447	31783185	0.263697		Smoothed FST
								snp25331-scaffold261-707053	32068579	0.26368		Smoothed FST
								snp25340-scaffold261-1087491	31688141	0.263673		Smoothed FST
								snp25341-scaffold261-1157571	31618061	0.26364		Smoothed FST
FST2	Meat	3 SD	13	25.25	35.45	66	MYO3A, GAD2, LOC102178919, OPTN, MCM10, UCMA, PHYH, SEPHS1, LOC102179492, BEND7, PRPF18, LOC102175219, FRMD4A, LOC102175415, TRNAE-CUC, LOC102175591, CDNF, HSPA14, SUV39H2, LOC102176896, MEIG1, OLAH, LOC102180327, RPP38, NMT2, FAM171A1, LOC102181403, ITGA8, FAM188A, PTER, C1QL3, RSU1, CUBN, LOC102180682, LOC102182237, VIM, ST8SIA6, PTPLA, STAM, TMEM236, MRC1, SLC39A12, CACNB2, NSUN6, EPC1, KIF5B,…	snp48991-scaffold7-1097529	31294465	0.235919	MRC1, SLC39A12, CACNB2	Smoothed FST
								snp48990-scaffold7-1048909	31343085	0.235919		Smoothed FST
								snp48993-scaffold7-1206329	31185665	0.235914		Smoothed FST
								snp48989-scaffold7-1017746	31374248	0.235913		Smoothed FST
								snp48994-scaffold7-1252256	31139738	0.235905		Smoothed FST
								snp48988-scaffold7-962556	31429438	0.2359		Smoothed FST
								snp48995-scaffold7-1302241	31089753	0.23589		Smoothed FST
								snp48987-scaffold7-902114	31489880	0.235883		Smoothed FST
								snp48996-scaffold7-1345232	31046762	0.235876		Smoothed FST
								snp48985-scaffold7-830200	31561794	0.235863		Smoothed FST
FST2	Meat	3 SD	20	45.34	54.97	17	CDH9, LOC102187166, TRNAF-GAA, CDH10, LOC102187715, LOC102187988, CDH12, LOC102188712, TRNAC-GCA, LOC102188978, LOC102189711, LOC102189245, TRNAC-ACA, LOC102173785, LOC102174069, LOC102174341, TRNAS-GCU	snp57443-scaffold916-509375	47423705	0.226934	No genes in the peak region	Smoothed FST
								snp57444-scaffold916-565285	47479615	0.226933		Smoothed FST
								snp57441-scaffold916-432419	47346749	0.226928		Smoothed FST
								snp57445-scaffold916-634822	47549152	0.226921		Smoothed FST
								snp57440-scaffold916-366019	47280349	0.226911		Smoothed FST
								snp34080-scaffold40-5934922	47594170	0.2269		Smoothed FST
								snp57439-scaffold916-324919	47239249	0.22689		Smoothed FST
								snp57438-scaffold916-295036	47209366	0.226869		Smoothed FST
								snp34079-scaffold40-5903859	47625233	0.226867		Smoothed FST
								snp57437-scaffold916-265022	47179352	0.226844		Smoothed FST
FST2	Meat	3 SD	25	29.45	30.83	3	AUTS2, TRNAC-GCA, LOC102183654	snp9539-scaffold1343-1758601	30178230	0.224609	TRNAC-GCA	Smoothed FST
								snp9538-scaffold1343-1707575	30127204	0.224607		Smoothed FST
								snp9540-scaffold1343-1790376	30210005	0.224603		Smoothed FST
								snp9537-scaffold1343-1673238	30092867	0.224598		Smoothed FST
								snp9541-scaffold1343-1845473	30265102	0.224591		Smoothed FST
								snp9536-scaffold1343-1643530	30063159	0.224583		Smoothed FST
								snp9542-scaffold1343-1905108	30324737	0.22457		Smoothed FST
								snp9535-scaffold1343-1601203	30020832	0.224564		Smoothed FST
								snp9534-scaffold1343-1551187	29970816	0.224546		Smoothed FST
								snp9543-scaffold1343-1948754	30368383	0.224539		Smoothed FST
FST3	Dual - purpose	3 SD	6	27.59	40.9	60	UNC5C, BMPR-IB, PDLIM5, HPGDS, SMARCAD1, LOC102188664, LOC102191506, LOC102188931, TRNAS-GGA, GRID2, TRNAE-UUC, LOC102187307, LOC102187578, TRNAC-GCA, CCSER1, TRNAW-CCA, TRNAW-CCA, MMRN1, SNCA, GPRIN3, TIGD2, FAM13A, HERC3, NAP1L5, PYURF, PIGY, HERC5, HERC6, LOC102173374, PPM1K, ABCG2, PKD2, SPP1, MEPE, IBSP, LOC102176111, TRNAA-CGC, LAP3, MED28, FAM184B, LOC102177422, DCAF16, NCAPG, LOC102190595…	snp16815-scaffold1760-560278	33917093	0.30054	GPRIN3, TIGD2, FAM13A, HERC3	Smoothed FST
								snp16817-scaffold1760-687054	34043869	0.300531		Smoothed FST
								snp16814-scaffold1760-528032	33884847	0.300531		Smoothed FST
								snp16818-scaffold1760-755550	34112365	0.300509		Smoothed FST
								snp16813-scaffold1760-490009	33846824	0.300505		Smoothed FST
								snp16819-scaffold1760-792895	34149710	0.300483		Smoothed FST
								snp16809-scaffold1760-347535	33704350	0.300465		Smoothed FST
								snp16820-scaffold1760-823922	34180737	0.300445		Smoothed FST
								snp16808-scaffold1760-286094	33642909	0.300407		Smoothed FST
								snp16822-scaffold1760-904920	34261735	0.300386		Smoothed FST
FST3	Dual - purpose	3 SD	22	35.42	45.38	48	MAGI1, LOC102178951, LOC102179243, ADAMTS9, TRNAC-GCA, PRICKLE2, PSMD6, LOC102191472, ATXN7, THOC7, LOC102168672, SYNPR, TRNAC-GCA, CADPS, FEZF2, C22H3orf14, PTPRG, LOC102181343, FHIT, C22H3orf67, FAM3D, FAM107A, ACOX2, KCTD6, PDHB, PXK, RPP14, ABHD6, DNASE1L3, TRNAK-UUU, FLNB, SLMAP, DENND6A, ARF4, PDE12, DNAH12, LOC102186254, LOC102168949, ASB14, APPL1, HESX1, IL17RD, LOC102170643, ARHGEF3, FAM…	snp15310-scaffold163-1010990	40030778	0.256251	FHIT	Smoothed FST
								snp15307-scaffold163-888254	40153514	0.256249		Smoothed FST
								snp15311-scaffold163-1053934	39987834	0.256237		Smoothed FST
								snp15306-scaffold163-849464	40192304	0.256235		Smoothed FST
								snp15304-scaffold163-741015	40300753	0.256215		Smoothed FST
								snp15313-scaffold163-1140420	39901348	0.256212		Smoothed FST
								snp15303-scaffold163-712180	40329588	0.256196		Smoothed FST
								snp15301-scaffold163-581140	40460628	0.256182		Smoothed FST
								snp15314-scaffold163-1176183	39865585	0.256174		Smoothed FST
								snp15300-scaffold163-538263	40503505	0.256159		Smoothed FST
FST3	Meat	3 SD	3	29.35	37.07	96	KCND3, DDX20, FAM212B, RAP1A, ADORA3, LOC102177579, C3H1orf162, ATP5F1, WDR77, OVN, LOC102182844, LOC102179531, LOC102179825, LOC102183118, LOC102180094, LOC102180362, LOC102183381, CHI3L2, LOC102181917, DENND2D, CEPT1, DRAM2, LRIF1, CD53, LOC102183652, TRNAK-UUU, KCNA3, KCNA2, KCNA10, CYM, PROK1, LAMTOR5, SLC16A4, LOC102185885, RBM15, KCNC4, SLC6A17, UBL4B, LOC102187445, ALX3, STRIP1, AHCYL1, CS…	snp46886-scaffold654-758578	33592325	0.167378	VAV3	Smoothed FST
								snp46888-scaffold654-849590	33683337	0.167377		Smoothed FST
								snp46885-scaffold654-729925	33563672	0.167376		Smoothed FST
								snp46884-scaffold654-687586	33521333	0.167369		Smoothed FST
								snp46883-scaffold654-658725	33492472	0.167359		Smoothed FST
								snp46882-scaffold654-617712	33451459	0.167345		Smoothed FST
								snp46880-scaffold654-555068	33388815	0.167327		Smoothed FST
								snp46879-scaffold654-514327	33348074	0.167306		Smoothed FST
								snp46878-scaffold654-459903	33293650	0.167282		Smoothed FST
								snp46877-scaffold654-414775	33248522	0.167254		Smoothed FST
FST3	Meat	3 SD	6	67.75	79.06	52	PDGFRA, LOC102174283, KIT, LOC102174549, LOC102180298, KDR, SRD5A3, TMEM165, CLOCK, PDCL2, NMU, LOC102181668, LOC102181939, EXOC1, LOC102176027, CEP135, KIAA1211, AASDH, PPAT, LOC102176867, PAICS, SRP72, LOC102177146, ARL9, THEGL, LOC102178156, LOC102178436, HOPX, SPINK2, LOC102180114, LOC102179841, LOC102183308, LOC102180384, LOC102183584, REST, NOA1, POLR2B, LOC102188125, IGFBP7, TRNAC-GCA, LOC…	snp2176-scaffold1066-801755	72855662	0.171046	No genes in the peak region	Smoothed FST
								snp2175-scaffold1066-766605	72820512	0.171046		Smoothed FST
								snp2174-scaffold1066-737149	72791056	0.171043		Smoothed FST
								snp2177-scaffold1066-845377	72899284	0.171042		Smoothed FST
								snp2173-scaffold1066-695070	72748977	0.171039		Smoothed FST
								snp2178-scaffold1066-928038	72981945	0.171035		Smoothed FST
								snp2172-scaffold1066-656642	72710549	0.171031		Smoothed FST
								snp2180-scaffold1066-1013600	73067507	0.171029		Smoothed FST
								snp2181-scaffold1066-1048134	73102041	0.17102		Smoothed FST
								snp2171-scaffold1066-596966	72650873	0.171018		Smoothed FST
FST3	Meat	3 SD	20	49.56	54.93	12	LOC102187988, CDH12, LOC102188712, TRNAC-GCA, LOC102188978, LOC102189711, LOC102189245, TRNAC-ACA, LOC102173785, LOC102174069, LOC102174341, TRNAS-GCU	snp33977-scaffold40-1436358	52092734	0.129848	LOC102188712, TRNAC-GCA, LOC102188978	Smoothed FST
								snp33978-scaffold40-1470211	52058881	0.129848		Smoothed FST
								snp33979-scaffold40-1506551	52022541	0.129847		Smoothed FST
								snp33976-scaffold40-1389835	52139257	0.129846		Smoothed FST
								snp33975-scaffold40-1359230	52169862	0.129844		Smoothed FST
								snp33974-scaffold40-1329359	52199733	0.129842		Smoothed FST
								snp33973-scaffold40-1288711	52240381	0.129841		Smoothed FST
								snp33972-scaffold40-1257873	52271219	0.12984		Smoothed FST
								snp33971-scaffold40-1223716	52305376	0.129836		Smoothed FST
								snp33970-scaffold40-1188973	52340119	0.12983		Smoothed FST
hapFLK	All breeds	p < 0.005	4	105.22	105.75	No genes	No genes	snp5822-scaffold1205-140455	105454372	2.31122	No genes	hapFLK
								snp5826-scaffold1205-304981	105289846	2.30896		hapFLK
								snp5820-scaffold1205-59459	105535368	2.29632		hapFLK
								snp5827-scaffold1205-341932	105252895	2.29206		hapFLK
								snp5819-scaffold1205-30404	105564423	2.28756		hapFLK
								snp5828-scaffold1205-370789	105224038	2.27974		hapFLK
								snp15285-scaffold1629-762385	105670258	2.27858		hapFLK
								snp5818-scaffold1205-691	105594136	2.27428		hapFLK
								snp15284-scaffold1629-710004	105722639	2.27167		hapFLK
								snp15283-scaffold1629-677846	105754797	2.2703		hapFLK
hapFLK	All breeds	p < 0.005	6	73.102	73.102	No genes	No genes	snp2181-scaffold1066-1048134	73102041	2.25156	No genes	hapFLK
hapFLK	All breeds	p < 0.005	7	0.845105	9.44097	255	TBC1D9B, C7H5orf45, SQSTM1, LOC102172703, LOC102172529, LOC102172985, LOC102173281, MGAT4B, MAML1, CANX, LOC102174288, LOC102181856, HNRNPH1, RUFY1, LOC102179371, LOC102182117, ADAMTS2, LOC102179655, LOC102182685, GRM6, ZNF454, ZFP2, RNF187, LOC102177790, TRIM17, LOC102178257, LOC102178812, LOC102183409, OBSCN, LOC102182399, IBA57, GJC2, LOC102183781, GUK1, MRPL55, C7H1orf35, ARF1, WNT3A, LOC1021…	snp12700-scaffold1488-1106620	3533097	3.09605	PBX4, CILP2, NDUFA13, LOC102187668, GATAD2A, MAU2, SUGP1, TM6SF2, NCAN, NR2C2AP, RFXANK, MEF2BNB, MEF2B, TMEM161A, SLC25A42	hapFLK
								snp12701-scaffold1488-1176933	3603410	3.08554		hapFLK
								snp12698-scaffold1488-993827	3420304	3.07592		hapFLK
								snp12697-scaffold1488-960012	3386489	3.06349		hapFLK
								snp12696-scaffold1488-907595	3334072	3.05269		hapFLK
								snp12694-scaffold1488-845622	3272099	3.03979		hapFLK
								snp39967-scaffold510-367844	7002675	3.03629		hapFLK
								snp39968-scaffold510-398422	6972097	3.01922		hapFLK
								snp12704-scaffold1488-1289003	3715480	3.01653		hapFLK
								snp12702-scaffold1488-1211533	3638010	3.01287		hapFLK
hapFLK	All breeds	p < 0.005	7	48.4769	57.372	92	LOC102190409, LOC102181948, PCDHB14, LOC102182222, PCDHB15, LOC102182499, SLC25A2, TAF7, PCDHGA1, PCDHGA2, LOC102191519, PCDHGA5, PCDHGA6, LOC102187215, PCDHGA7, PCDHGB4, PCDHGA8, PCDHGA9, PCDHGB6, PCDHGC4, DIAPH1, HDAC3, RELL2, FCHSD1, ARAP3, PCDH1, KIAA0141, PCDH12, RNF14, GNPDA1, NDFIP1, LOC102188851, LOC102187859, SPRY4, LOC102189668, FGF1, ARHGAP26, NR3C1, LOC102169003, LOC102169287, YIPF5, …	snp57917-scaffold938-380104	51059425	8.39415	LOC102169003	hapFLK
								snp57913-scaffold938-217487	50896808	8.37161		hapFLK
								snp57914-scaffold938-246137	50925458	8.36968		hapFLK
								snp57915-scaffold938-294541	50973862	8.36967		hapFLK
								snp57923-scaffold938-627663	51306984	8.27733		hapFLK
								snp57924-scaffold938-657574	51336895	8.27721		hapFLK
								snp57912-scaffold938-185270	50864591	8.27076		hapFLK
								snp57922-scaffold938-582269	51261590	8.24595		hapFLK
								snp57920-scaffold938-484257	51163578	8.18591		hapFLK
								snp57919-scaffold938-455107	51134428	8.15241		hapFLK
hapFLK	All breeds	p < 0.005	13	66.8145	66.8145	No genes	No genes	snp7739-scaffold1278-1991262	66814486	2.25097	No genes	hapFLK
hapFLK	All breeds	p < 0.005	19	54.1586	54.5049	18	UBE2O, SPHK1, LOC102185500, LOC102185776, PRPSAP1, QRICH2, UBALD2, LOC102186516, RNF157, LOC102186798, FOXJ1, EXOC7, ZACN, GALR2, SRP68, EVPL, CDK3, TEN1	snp3321-scaffold1101-888266	54298562	2.33614	UBE2O, SPHK1, LOC102185500, LOC102185776, PRPSAP1, QRICH2, UBALD2, LOC102186516, RNF157, LOC102186798, FOXJ1, EXOC7, ZACN, GALR2, SRP68, EVPL, CDK3, TEN1	hapFLK
								snp3323-scaffold1101-999508	54409804	2.33544		hapFLK
								snp3320-scaffold1101-846281	54256577	2.32241		hapFLK
								snp3324-scaffold1101-1054879	54465175	2.31923		hapFLK
								snp3318-scaffold1101-748265	54158561	2.31584		hapFLK
								snp3325-scaffold1101-1094567	54504863	2.27827		hapFLK
hapFLK	All breeds	p < 0.005	23	3.32356	4.08869	2	DST, COL21A1	snp23628-scaffold2385-317663	3354205	2.35073	DST, COL21A1	hapFLK
								snp15844-scaffold1666-3130	4078501	2.32119		hapFLK
								snp6303-scaffold1222-59448	3834696	2.31375		hapFLK
								snp6306-scaffold1222-213429	3680715	2.31071		hapFLK
								snp6304-scaffold1222-114542	3779602	2.30908		hapFLK
								snp23627-scaffold2385-287021	3323563	2.30264		hapFLK
								snp6302-scaffold1222-7609	3886535	2.30263		hapFLK
								snp15848-scaffold1666-170824	3910807	2.30081		hapFLK
								snp6305-scaffold1222-157557	3736587	2.29799		hapFLK
								snp15846-scaffold1666-84651	3996980	2.28928		hapFLK
Chr: chromosome; FST1: comparison among all breeds; FST2: milk (Alpine and Saanen breeds), fiber (Cashmere breed) and meat (Australian and Canadian Boer breed); FST3: milk (Alpine, Saanen, LaMancha and Toggenburg breeds), fiber (Cashmere breed), dual-purpose (Nubian breed) and meat (Canadian and Australian Boer and Rangeland breeds).
